# Supplementary material for: Alternaria alternata Isolated from Infected Pears (Pyrus communis) in Italy Produces Non-Host Toxins and Hydrolytic Enzymes as Infection Mechanisms and Exhibits Competitive Exclusion against Botrytis cinerea in Co-Infected Host Fruits
Source: J Fungi (Basel). 2023 Mar 7;9(3):326. doi: 10.3390/jof9030326 (PMC10053571; doi:10.3390/jof9030326)
Supplement: Supplementary file 1 [file jof-09-00326-s001.zip]

Archive with 1 entries (1 files):
- jof-2146485-supplementary.pdf
